# Supplementary material for: PRDX5 and PRDX6 translocation and oligomerization in bull sperm: a response to cryopreservation-induced oxidative stress
Source: Cell Commun Signal. 2025 Jan 9;23:15. doi: 10.1186/s12964-024-02015-9 (PMC11714857; doi:10.1186/s12964-024-02015-9)
Supplement: Supplementary file 3 — Supplementary Material 3. [file 12964_2024_2015_MOESM3_ESM.zip]

Archive with 20 entries (20 files):
- +SDS +red blot 1(Stain Free Gel) PRDX6.tif
- +SDS +redukt blot 1(Stain Free Blot) PRDX6.jpg
- blot 1 (-SDS,+redukt) (Stain Free Blot) PRDX6.jpg
- blot 1 (-SDS,-redukt)(Stain Free Blot) PRDX6.tif
- blot 1 (Stain Free Blot) PRDX5 native.jpg
- EVs+PRDX5 (Stain Free Blot).tif
- EVs+PRDX5 (stain Free Gel).jpg
- EVs+PRDX6 (Stain Free Blot).tif
- EVs+PRDX6 (Stain Free Gel).tif
- non reducing zel 1 (stain free Gel) PRDX5.jpg
- non-reducing blot 1 (Stain Free Blot) PRDX5.jpg
- PRDX5 -SDS +redukt zel1(Stain Free Gel).tif
- PRDX6 non-reducing sw+mroz (Stain Free Blot).jpg
- PRDX6 non-reducing sw+mroz (Stain Free Gel).jpg
- -SDS +redukt blot1(Stain Free Blot) PRDX5.jpg
- standard SDS PAGE blot1(Stain Free Blot) PRDX5.jpg
- standard SDS PAGE zel 1 (stain free gel) PRDX5.jpg
- zel 1 (-SDS +redukt) (Stain Free Gel) PRDX6.jpg
- zel 1 (-SDS -redukt) (Stain Free Gel) PRDX6.jpg
- zel 1 (stain free gel) PRDX5 native.jpg
